# Supplementary material for: Unveiling the Correlation between Inadequate Energy/Macronutrient Intake and Clinical Alterations in Volunteers at Risk of Metabolic Syndrome by a Predictive Model
Source: Nutrients. 2021 Apr 20;13(4):1377. doi: 10.3390/nu13041377 (PMC8072695; doi:10.3390/nu13041377)
Supplement: Supplementary file 1 [file nutrients-13-01377-s001.zip]

Archive with 1 entries (1 files):
- Danesi et al_supplementary data.pdf
